# Supplementary material for: HIPTox—Hazard Identification Platform to Assess the Health Impacts from Indoor and Outdoor Air Pollutant Exposures, through Mechanistic Toxicology: A Single-Centre Double-Blind Human Exposure Trial Protocol
Source: Int J Environ Res Public Health. 2024 Feb 29;21(3):0. doi: 10.3390/ijerph21030284 (PMC11154498; doi:10.3390/ijerph21030284)
Supplement: Supplementary file 1 [file ijerph-21-00284-s001.zip]

Archive with 8 entries (7 files):
- ijerph-2807268-supplementary/
- ijerph-2807268-supplementary/Sup1_Informed Consent Form.docx
- ijerph-2807268-supplementary/Sup2_GPCog.pdf
- ijerph-2807268-supplementary/Sup3_Chamber Study Safety - edit.docx
- ijerph-2807268-supplementary/Sup3_Chamber Study Safety.docx
- ijerph-2807268-supplementary/Sup4_Cognitive Task Methodology - edit.docx
- ijerph-2807268-supplementary/Sup4_Cognitive Task Methodology.docx
- ijerph-2807268-supplementary/Sup5_SPIRIT Checklist.docx
